# Supplementary material for: A systematic review of in vivo brain insulin resistance biomarkers in humans
Source: Biomark Neuropsychiatry. 2025 Jun;12:None. doi: 10.1016/j.bionps.2025.100125 (PMC13328063; doi:10.1016/j.bionps.2025.100125)
Supplement: Supplementary file 4 — Supplementary material [file mmc4.xlsx]

## Sheet: CIS
Paper	1. Described as RCT	2. Adequate randomisaiton	3. Treatment concealed	4. PP blindd	5. reserachers blinded	6. matched groups	7. lower than 20% dropout	8. drop out difference between groups less than 15	9. high adherence to intervetnion	10. similar itnerventions avoided	11. valid/ reliable/ consistent outcomes	12. sufficient sample/ power analysis	13. predefined outcomes/ groups at start	14.analsyed in original group	Rating		F = 11; G = 15
Athauda et al. (2019)	Y	NR	CD	Y	Y	Y	NR	NR	NR	NR	Y	NR	Y	Y	F
Akintola et al. (2017)	Y	NR	N	Y	Y	Y	Y	Y	Y	NR	Y	NR	Y	Y	G
Brunner et al. (2016)	Y	NR	CD	Y	Y	NA	Y	NA	Y	Y	Y	NR	Y	Y	G
Craft et al. (2012)	Y	NR	CD	Y	Y	Y	Y	Y	Y	Y	Y	CD	Y	Y	G
Grichisch et al. (2012)	N	NR	N	N	N	NA	NR	NR	Y	NR	Y	NR	Y	Y	F
Guthoff et al. (2010)	N	NR	CD	Y	NR	NA	NR	NA	Y	Y	Y	NR	Y	Y	F
Guthoff et al. (2011)	Y	NR	N	Y	N	NA	Y	NA	Y	Y	Y	NR	Y	Y	G
Ketterer et al. (2014)	Y	NR	N	Y	N	NA	NR	NA	Y	NR	Y	NR	Y	Y	F
Kullmann et al. (2021)	Y	NR	N	CD	CD	NA	NR	NR	Y	Y	Y	Y	Y	Y	F
Kullmann et al. (2013)	N	NR	N	Y	CD	NA	NA	NA	Y	Y	Y	NR	Y	Y	G
Kullmann et al. (2015)	N	NR	N	Y	NR	NA	NR	NA	Y	NR	Y	NR	Y	Y	F
Kullmann et al. (2017)	N	NR	N	Y	NR	Y	NR	NR	Y	Y	Y	NR	Y	Y	G
Mansur et al. (2021)	Y	Y	NR	Y	Y	Y	NR	CD	NR	NR	Y	CD	Y	Y	F
Mustapic et al. (2019)	Y	NR	N	Y	Y	NA	NR	NR	NR	NR	Y	NR	Y	Y	F
Novak et al. (2014)	Y	Y	N	Y	Y	Y	Y	NR	Y	Y	Y	Y	Y	Y	G
Novak et al. (2022)	Y	Y	N	Y	Y	NA	Y	NA	Y	Y	Y	CD	Y	Y	G
Opstal et al. (2017)	Y	NR	N	Y	Y	NA	NR	NA	Y	Y	Y	NR	Y	Y	G
Schilling et al. (2014)	N	NR	N	Y	Y	NA	NR	NA	y	y	y	NR	Y	Y	G
Stingl et al. (2010)	N	NR	N	Y	NR	Y	NR	NR	Y	Y	Y	NR	Y	Y	F
Edwin Thanarajah et al. (2019)	Y	NR	N	Y	Y	Y	NR	NR	Y	Y	Y	NR	Y	Y	G
Tiedemann et al. (2017)	Y	NR	Y	Y	Y	Y	NR	NR	Y	Y	Y	NR	Y	Y	G
Wagner et al. (2022)	N	NR	N	Y	NR	Y	NR	NR	Y	NR	Y	Y	Y	Y	F
Wingrove et al. (2022)	N	NR	N	Y	Y	Y	NR	NR	Y	Y	Y	NR	Y	Y	G
Wingrove et al. (2019)	Y	NR	N	Y	Y	NA	NR	NA	Y	Y	Y	CD	Y	Y	G
Wingrove et al. (2021)	N	NR	N	Y	Y	NA	NR	NA	Y	Y	Y	NR	Y	Y	G
Zhang et al. (2015)	Y	NR	N	Y	Y	N	NR	NR	Y	Y	Y	NR	Y	Y	F

## Sheet: BASWNCG
	1. Clear RQ	2. Clear eligibility	3. representative	4. all eligible enrolled	5. power analysis	6. clear intervention method	7. valid/ reliable outcomes	8. blind researcehrs	9. less 20% follow up	10. paired t tests	11. multiple measures before and after	12. multi level model	Rating		G = 3
Avgerinos et al. (2022)	Y	Y	Y	NR	NR	Y	Y	N	NR	Y	Y	NA	G
Heni et al. (2016)	Y	Y	Y	NR	NR	Y	Y	NR	NR	Y	N	NA	G
Kleinloog et al. (2022)	Y	Y	Y	NR	Y	Y	Y	Y	Y	Y	N	NA	G

## Sheet: O_CS
	1. clear RQ	2. clear population	3. 50% eligible participated	4. recruit same population/ consistent exclusion	5. power analysis	6. exposure measured before outcome	7. timeframe enough to see relaiton between exposure and outcome	8. different levels of exposure considered (binary or continuos)	9. valid/ reliable/ clear expousre	10. exposure measured multiple over time	11. valid/ clear/ reliable outcome	12. researcher blind to exposure	13. less than 20% loss at follow up	14. confounds controlled	Rating		G = 26; F = 27
Akin et al. (2017)	Y	Y	NR	Y	NR	NA	NA	Y	Y	NA	Y	N	NA	NR	F
Alsaadi and Van Vugt (2015)	Y	Y	NR	Y	NR	NA	NA	Y	Y	NA	Y	NR	NA	Y	G
Anthony et al. (2006)	Y	Y	NR	Y	NR	NA	NA	Y	Y	NA	Y	N	NA	NR	F
Baker et al. (2011)	Y	Y	NR	Y	NR	NA	NA	Y	Y	NA	Y	NR	NA	NR	F
Blommer et al. (2022)	Y	Y	NR	Y	NR	NA	NA	Y	Y	NA	Y	N	NA	Y	G
Boersma et al. (2018)	Y	Y	NR	Y	NR	NA	NA	Y	Y	NA	Y	NR	NA	NR	F
Castellano et al. (2015)	Y	Y	NR	Y	NR	NA	NA	Y	Y	NA	Y	NR	NA	NR	F
Castellano et al. (2019)	Y	Y	Y	Y	NR	Y	CD	Y	Y	Y	Y	NR	NA	NR	G
Chen et al. (2022)	Y	Y	CD	Y	NR	NA	NA	Y	Y	NA	Y	NR	NA	Y	G
Chen et al. (2014)	Y	Y	NR	Y	NR	NA	NA	Y	Y	NA	Y	NR	NA	Y	G
Cui et al. (2015)	Y	Y	NR	Y	NR	NA	NA	Y	Y	NA	Y	NR	NA	NR	F
Cui et al. (2017)	Y	Y	CD	Y	NR	NA	NA	Y	Y	NA	Y	NR	NA	Y	G
Dai et al. (2017)	Y	Y	NR	Y	NR	NA	NA	Y	Y	NA	Y	NR	NA	Y	G
Drummen et al. (2019)	Y	Y	CD	Y	Y	NA	NA	Y	Y	NA	Y	NR	NA	NR	G
Dunn et al. (2012)	Y	Y	NR	Y	NR	NA	NA	Y	Y	NA	Y	NR	NA	NR	F
Eckstrand et al. (2017)	Y	Y	NR	Y	NR	NA	NA	Y	Y	NA	Y	NR	NA	Y	G
Eriksson et al. (2021)	Y	Y	Y	Y	N	NA	NA	Y	Y	NA	Y	NR	NA	NR	G
Femminella et al. (2021)	Y	Y	NR	Y	NR	NA	NA	Y	Y	NA	Y	NR	NA	NR	F
Garcia-Casares et al. (2014)	y	y	NR	N	NR	NA	NA	Y	Y	NA	Y	NR	NA	Y	F
Gonzales et al. (2010)	Y	Y	NR	Y	NR	NA	NA	Y	Y	NA	Y	NR	NA	N	F
Honkala et al. (2018)	Y	Y	Y	Y	NR	NA	NA	Y	Y	NA	Y	N	NA	N	G
Hoscheidt et al. (2017)	Y	Y	CD	Y	NR	NA	NA	Y	Y	NA	Y	NR	NA	Y	G
Ishibashi et al. (2017)	Y	Y	CD	Y	NR	NA	NA	Y	Y	NA	Y	NR	NA	N	F
Johansson et al. (2018)	Y	Y	NR	Y	NR	NA	NA	Y	Y	NA	Y	NR	NA	NR	F
Kapogiannis et al. (2015)	Y	Y	CD	N	NR	NA	NA	N	Y	NA	Y	NR	NA	Y	F
Kapogiannis, Dobrowolny, et al. (2019)	Y	Y	CD	Y	Y	NA	NA	N	Y	NA	NA	CD	NA	Y	G
Kapogiannis, Mustapic, et al. (2019)	Y	Y	CD	N	NR	Y	CD	N	Y	Y	Y	N	NR	NR	F
Kullmann et al. (2012)	Y	Y	NR	N	N	NA	NA	Y	Y	NA	Y	NR	NA	Y	F
Latva-Rasku et al. (2018)	Y	Y	CD	Y	Y	NA	NA	Y	Y	NA	Y	Y	NA	NR	G
Lopez-Vilaret et al. (2022)	Y	Y	NR	Y	N	NA	NA	Y	Y	NA	Y	NR	NA	Y	G
Marder et al. (2014)	Y	Y	NR	Y	NR	NA	NA	Y	Y	NA	Y	Y	NA	NR	G
Mazza et al. (2022)	Y	Y	CD	Y	NR	NA	NA	Y	Y	NA	Y	NR	NA	Y	G
Musen et al. (2012)	Y	Y	NR	Y	NR	NA	NA	Y	Y	NA	Y	NR	NA	NR	F
Nam et al. (2017)	Y	Y	CD	Y	NR	NA	NA	N	Y	NA	Y	NR	NA	NR	F
Poessel et al. (2022)	Y	Y	NR	Y	NR	NA	NA	Y	Y	NA	Y	NR	NA	Y	G
Rebelos et al. (2020)	Y	Y	NR	Y	NR	NA	NA	Y	Y	NA	Y	NR	NA	NR	F
Rebelos et al. (2021)	Y	Y	CD	N	NR	NA	NA	Y	Y	NA	Y	NR	NA	NR	F
Rodriguez-Flores et al. (2014)	Y	Y	CD	CD	NR	NA	NA	Y	Y	NA	Y	Y	NA	Y	G
Ryan et al. (2018)	Y	Y	NR	Y	NR	NA	NA	Y	Y	NA	Y	NR	NA	Y	G
Ryan et al. (2012)	Y	Y	NR	Y	NR	NA	NA	Y	Y	NA	Y	NR	NA	Y	G
Singh et al. (2022)	Y	Y	NR	Y	NR	NA	NA	N	Y	NA	Y	NR	NA	N	F
Thambisetty et al. (2013)	Y	Y	CD	Y	NR	Y	CD	N	Y	Y	Y	NR	NR	Y	G
Tschritter et al. (2006)	Y	Y	CD	N	NR	NA	NA	Y	Y	NA	Y	NR	NA	NR	F
Van Vugt et al. (2014)	Y	Y	CD	N	NR	NA	NA	Y	Y	NA	Y	NR	NA	Y	F
Versteeg et al. (2017)	Y	Y	NR	Y	NR	NA	NA	N	Y	NA	Y	NR	NA	Y	F
Wang et al. (2017)	Y	Y	NR	Y	NR	NA	NA	Y	Y	NA	Y	NR	NA	NR	F
Wever et al. (2021)	Y	Y	Y	Y	NR	NA	NA	Y	Y	NA	Y	NR	NA	Y	G
Wijtenburg et al. (2019)	Y	Y	NR	Y	NR	NA	NA	N	Y	NA	Y	NR	NA	NR	F
Willette et al. (2015)	Y	Y	CD	Y	NR	Y	CD	N	Y	N	Y	NR	NR	Y	F
Williams et al. (2019)	Y	Y	Y	Y	NR	NA	NA	Y	Y	NA	Y	N	NA	N	G
Wolf et al. (2018)	Y	Y	Y	Y	NR	NA	NA	Y	Y	NA	Y	NR	NA	Y	G
Xia et al. (2014)	Y	Y	NR	Y	NR	NA	NA	Y	Y	NA	Y	NR	NA	Y	G
Zhang et al. (2019)	Y	Y	CD	Y	NR	NA	NA	Y	Y	NA	Y	N	NA	NR	F
